# Supplementary material for: Rose Bengal-Modified Upconverting Nanoparticles: Synthesis, Characterization, and Biological Evaluation
Source: Life (Basel). 2022 Sep 5;12(9):1383. doi: 10.3390/life12091383 (PMC9502678; doi:10.3390/life12091383)
Supplement: Supplementary file 1 [file life-12-01383-s001.zip]

Archive with 1 entries (1 files):
- life-1881399-supplementary.pdf
